# Supplementary material for: Engineering a Nanostructured Hybrid Gel System with Sodium Humate for Enhanced Wound Healing
Source: J Funct Biomater. 2026 Apr 1;17(4):175. doi: 10.3390/jfb17040175 (PMC13117710; doi:10.3390/jfb17040175)
Supplement: Supplementary file 1 [file jfb-17-00175-s001.zip]

Archive with 1 entries (1 files):
- jfb-4191930-supplementary.pdf
